# Supplementary material for: Anti-Inflammatory, Antioxidant, and Skin Regenerative Potential of Secondary Metabolites from Plants of the Brassicaceae Family: A Systematic Review of In Vitro and In Vivo Preclinical Evidence (Biological Activities Brassicaceae Skin Diseases)
Source: Antioxidants (Basel). 2022 Jul 10;11(7):1346. doi: 10.3390/antiox11071346 (PMC9312357; doi:10.3390/antiox11071346)
Supplement: Supplementary file 1 [file antioxidants-11-01346-s001.zip]

Archive with 1 entries (1 files):
- antioxidants-1744864-supplementary.pdf
